# Supplementary material for: The genetic diversity of “papillomavirome” in bovine teat papilloma lesions
Source: Anim Microbiome. 2021 Jul 28;3:51. doi: 10.1186/s42523-021-00114-3 (PMC8317299; doi:10.1186/s42523-021-00114-3)
Supplement: Supplementary file 5 — Additional file 5. Conserved motifs of PV genomes, including nt positions of E2 and E1-binding site motifs, ATP binding site of the ATP-dependent helicase, leucine-zipper domain of E2 ORF, LxCxE motif of E7 ORFs, zinc-binding domains of E6 and E7 ORFs and polyadenylation sites. [file 42523_2021_114_MOESM5_ESM.xlsx]

## Sheet: Plan1
Table S5. Conserved motifs of PV genomes, including nt positions of E2 and E1-binding site motifs, ATP binding site of the ATP-dependent helicase, leucine-zipper domain of E2 ORF, LxCxE motif of E7 ORFs, zinc-binding domains of E6 and E7 ORFs and polyadenylation sites.
BPV type	E1BS (ATTGTTN3AACAAT)	E2BS (ACCN6GGT)	ATP-binding site (GPPDTGKS) (E1)	Leucine-zipper domain (LX6LX6LX6L) (E2)	Retinoblastoma protein binding site (LxCxE) (E7)	Zinc-binding domains (CXXC-X₂₉-CXXC) (E7)	Zinc-binding domains (CXXC-X₂₉-CXXC) (E6)	Polyadenylation site (AATAAA)
BPV30 4827RS16/BR - 1.1	7,119/7,122 (GTTGTTN₃AACAAC/GTTGTTN₃AACTAC)	6,991/7,082	440 (GPPNTGKS)	35 (LX6LX6KX6L)	24 (LXCXE)	ND	ND	6.836
BPV31 4827RS16/BR - 2	7,119/7,122 (ATTGTCN3AACAAG/ATTATTN3AACAAC)	3,180/6,055/7,082/7,204/7,322/7,487	431 (GPSNTGKS)	427 (LX6NX6LX6L) (E1)	ND	60 (CXXC-X29-CXXC)	99 (CXXC-X₂₉-CXXC)	7.224
BPV32 4827RS16/BR - 3	7,669 (ATAGTTN₃AACAAT)	7,276/7,482/7,518/7,552/7,619/7,635/7,752	432 (GPSNTGKS)	ND	ND	78 (QXXC-X29-CXXC)	87 (CXXC-X₂₉-CXXC)	7.224
BPV33 4827RS16/BR - 7	1,034/7,228 (CTTGTTN₃AACTAT/ATTGTTN₃AGCTAT)	2,429/3,622/6,663/6,939/7,178/7,192/7,318	416 (GRPNTGKS)	ND	27/73/108 (LXEXE/LXCXC/LXCXF)	77 (CXXG-X29-CXXC)	ND	614/6,027
BPV34 4827RS16/BR - 8	7,154/7,157 (GTTGTTN₃AACTAT/GTTGTTN₃AACAAC)	6,735/7,118/7,197/7,212	439 (GPPNTGKS)	35/388 (LX6LX6QX6L/LX6LX6VX6L)	24 (LXCXE)	47 (CXXC-X29-CXXC)	ND	6.882
BPV35 4827RS16/BR - 10	7,074 (ATTGTTN3AACCAC)	6,656/7,035/7,108/7,123	438 (GPPNTGKS)	35 (LX6LX6QX6L)	24 (LXCXE)	47 (CXXC-X29-CXXC)	ND	5,451/6,570/6,791
BPV36 4828RS16/BR - 2	ND	1,750/6,335/6,717/6,789/6,804	437 (GPPNTGKS)	35 (LX6LX6QX6L)	24 (LXCXE)	47 (CXXC-X29-CXXC)	ND	302/6,482
BPV37 3672RS16/BR - 4	4,617/7,098(ATTTTTN3GACAAT/GTTGTTN3AACAAC)	1,180/2,637/6,663/7,063/7,135/7,150	430 (GPPNTGKS)	36/374/392 (LX6LX6QX6L/LX6LX6GX6L/DX6LX6LX6L)	24 (LXCXE)	47 (CXXC-X29-CXXC)	ND	1,039/2,289/5,096/5,587/6,818
BPV38 3672RS16/BR - 5	7,087 (GTTGTTN3AACAAC)	6,664/7,052/7,124/7,139	439 (GPPNTGKS)	36 (LX6LX6QX6L)	24 (LXCXE)	48 (CXXC-X29-CXXC)	ND	635/5,588/6,578/6,810
BPV39 3895RS16/BR - 3	7,311 (GTTGTTN3AACAAT)	18/33/3,459/6,870/7,271	434 (GPPNTGKS)	45 (LX6LX6QX6L)	25 (LXCXE)	48 (CXXC-X29-CXXC)	ND	3,070/7,020
BPV39 4826RS16/BR - 3	7,156 (GTTGTTN3AACAAT)	3,304/6,715/7,116/7,196/7,211	434 (GPPNTGKS)	35 (LX6LX6QX6L)	25 (LXCXE)	48 (CXXC-X29-CXXC)	ND	2,915/7,226
BPV40 3895RS16/BR - 1	6,388/7,268/7,271(ATTGTTN3AACAGC/GTTGTTN3AACAAC/GTTGTTN3AACTAT)	3,304/6,715/7,116/7,196/7,211	425 (GPPNSGKS)	4 (LX6LX6LX6T)	23 (LXCXE)	50 (CXXC-X29-CXXC)	25/96 (CXXC-X₂₉-CXXC)	558/2,340/4,307
BPV41 3895RS16/BR - 5	7,083 (ATACTTN3AACAAT)	5,826/6,650/6,713/7,047/7,139	425 (GPPNTGKS)	35/ 336 (LX6LX6QX6L/LX6LX6SX6L)	24 (LXCXE)	44 (CXXC-X29-CXXC)	ND	1,023/2,548/2,716/4,378/6,809
BPV42 3896RS16/BR - 2	7,114 (GTTGTTN3AACAAT)	6,678/7,078/7,167	425 (GPPNTGKS)	318/ 325 (TX6LX6LX6L/LX6LX6LX6A)	24 (LXCXE)	47 (CXXC-X29-CXXC)	ND	2,307/2,633/4,401/5,623/6,779/6,833
BPV43 3896RS16/BR - 1	7,502 (ATTGTTN₃AACAAT)	6,956/7,107/7,206/7,252/7,318/7,374/7,468/7,585	437 (GQPNTGKS)	459 (LX6SX6LX6L) (E1)	108 (LXCXT)	77 (CXXH-X29-CXXC)	15/ 88 (CXXC-X₂₉-CXXC)	2,331/6,202/6,914
ND: not detected
